# Supplementary material for: Could forage peanut in low proportion replace N fertilizer in livestock systems?
Source: PLoS One. 2021 Mar 3;16(3):e0247931. doi: 10.1371/journal.pone.0247931 (PMC7928512; doi:10.1371/journal.pone.0247931)
Supplement: S1 Data — (XLSX) [file pone.0247931.s001.xlsx]

## Sheet: Data
Year	Treatment	Growth cycle	Paddock	Herbage biomass	Herbage accumulation rate	CH of palisadegrass	Leaf of palisadegrass	Stem of palisadegrass	Senescent of palisadegrass	L:S ratio of palisadegrass	CH of forage peanut	FP	L:S ratio of forage peanut	Botanical composition	TAGNFP	%Ndfa	BNF	Rainfall
				kg DM ha-1	kg DM ha-1 d-1	cm	kg DM ha-1	kg DM ha-1	kg DM ha-1	-	cm	kg DM ha-1	-	% of forage peanut	kg N ha-1 cycle-1	%	kg N ha-1 cycle-1	mm
1	Fertilized	1	1	6951.08	.	35.625	3630.1	1967.2	1353.78	1.84531	.	.	.	.	.	.	.	299.8
1	Fertilized	1	2	4884.79	.	38.9375	2976.28	1374.87	533.638	2.16478	.	.	.	.	.	.	.	299.8
1	Fertilized	1	3	4001.63	.	32.625	2741.27	1021.37	238.993	2.68391	.	.	.	.	.	.	.	299.8
1	Fertilized	1	4	5433.28	.	43.375	3090.36	1223.35	1119.57	2.52614	.	.	.	.	.	.	.	318.9
1	Fertilized	2	1	7499.26	129.555	36	2813.29	3028.81	1657.16	0.928841	.	.	.	.	.	.	.	93.7
1	Fertilized	2	2	4167.97	119.491	38.125	2095.11	1499.9	572.956	1.39684	.	.	.	.	.	.	.	105
1	Fertilized	2	3	3449.21	125.312	43.125	1758.93	1211.43	478.85	1.45195	.	.	.	.	.	.	.	114.9
1	Fertilized	2	4	7285.43	.	60.8125	3597.79	3126.56	561.084	1.15072	.	.	.	.	.	.	.	108.1
1	Fertilized	3	1	8840.95	179.303	48.75	2882.57	3542.82	2415.56	0.813636	.	.	.	.	.	.	.	127.7
1	Fertilized	3	2	8678.36	169.902	32.5	3104.17	3813.3	1760.89	0.814038	.	.	.	.	.	.	.	149.4
1	Fertilized	3	3	3076.19	47.3343	36.1875	1579.39	1090.46	406.343	1.44836	.	.	.	.	.	.	.	142.5
1	Fertilized	3	4	5894.15	14.4957	55.625	1680.79	1827.69	2385.67	0.919626	.	.	.	.	.	.	.	156.1
1	Fertilized	4	1	10491.9	263.492	75.125	3941.45	5603.36	947.134	0.703408	.	.	.	.	.	.	.	232.6
1	Fertilized	4	2	8827.85	195.256	45.1875	3428.89	4212.39	1186.57	0.814002	.	.	.	.	.	.	.	199.6
1	Fertilized	4	3	7116.85	208.206	45.125	3413.64	2713.37	989.845	1.25808	.	.	.	.	.	.	.	204.4
1	Fertilized	4	4	5725.46	9.68032	50.5625	2501.17	2431.76	792.533	1.02854	.	.	.	.	.	.	.	178.5
1	Fertilized	5	1	10212.9	149.09	51	2693.79	4351.51	3167.64	0.619048	.	.	.	.	.	.	.	81.9
1	Fertilized	5	2	9883.01	8.73612	33.375	2275.28	3367.71	4240.02	0.675616	.	.	.	.	.	.	.	81.9
1	Fertilized	5	3	6228.17	37.1479	32.4375	2282.63	2184.28	1761.25	1.04502	.	.	.	.	.	.	.	134.1
1	Fertilized	5	4	9437.69	115.888	50.9375	2999.56	4091.28	2346.85	0.73316	.	.	.	.	.	.	.	134.1
1	Mixed	1	1	2671.72	.	24.0625	1671.58	424.236	491.877	3.94022	.	84.0219	1.23246	3.4129	1.96526	78.9198	1.55098	299.8
1	Mixed	1	2	3940.97	.	29.25	2266.85	929.897	727.289	2.43774	.	16.9325	0.875193	0.398551	0.278197	73.9196	0.205642	299.8
1	Mixed	1	3	2962.96	.	24.9375	1327.99	476.178	810.54	2.78886	9	348.255	1.69267	11.7305	5.23422	80.7817	4.2283	299.8
1	Mixed	1	4	3630.78	.	30.0625	1328.01	607.694	1400.35	2.18534	5.57143	294.726	1.12972	7.9015	4.55173	77.8737	3.5446	318.9
1	Mixed	2	1	.	.	.	.	.	.	.	.	.	.	.	.	80.0918	.	93.7
1	Mixed	2	2	.	.	.	.	.	.	.	.	.	.	.	.	87.428	.	105
1	Mixed	2	3	.	.	.	.	.	.	.	.	.	.	.	.	85.5586	.	114.9
1	Mixed	2	4	.	.	.	.	.	.	.	.	.	.	.	.	87.8432	.	108.1
1	Mixed	3	1	5832.29	89.9728	33.9375	2612.11	2086.96	1100.97	1.25163	7.6875	32.2471	0.767072	0.546949	0.4167	88.2712	0.367826	221.4
1	Mixed	3	2	3154.82	53.7922	27.5	1909.59	902.194	247.526	2.11661	5.625	95.5122	2.09866	2.83581	1.05482	89.1459	0.940326	254.4
1	Mixed	3	3	2053.99	24.4731	35	990.959	492.292	325.489	2.01295	11.25	245.247	1.55516	11.8758	2.30469	88.4268	2.03796	257.4
1	Mixed	3	4	3251.21	30.0105	34.375	1234.29	810.052	1078.19	1.52372	5.8125	128.68	1.3231	4.11668	0.870326	88.6146	0.771237	264.2
1	Mixed	4	1	5201.94	115.912	42.25	1614.03	2623.01	852.123	0.615333	7.5625	112.779	0.522031	2.23861	0.524873	80.8858	0.424547	232.6
1	Mixed	4	2	4721.12	91.4925	22.125	1750.61	2089.34	852.222	0.837877	5.77778	28.9476	1.03165	0.724374	0.269485	81.5088	0.219654	199.6
1	Mixed	4	3	3852.06	49.8121	25.625	1130.6	1284.19	968.966	0.880395	8.8125	468.309	1.11946	11.8419	2.02013	86.1968	1.74128	204.4
1	Mixed	4	4	4970.24	73.6059	29.125	1248.41	1526.92	2106.83	0.8176	10.6154	88.083	1.36512	1.76406	0.743867	88.2628	0.656558	178.5
1	Mixed	5	1	6456.24	98.0907	34	2068.48	2696.86	1676.49	0.766995	7.08333	14.4052	1.98131	0.378959	0.252471	85.7968	0.216612	81.9
1	Mixed	5	2	4064.74	66.3591	21.75	1392.59	1354.38	1315.21	1.02821	5	2.5536	0.942207	0.0476453	0.00931216	85.8466	0.00799418	81.9
1	Mixed	5	3	.	.	.	.	.	.	.	.	.	.	.	.	82.8702	.	134.1
1	Mixed	5	4	7828.31	179.488	30.5625	1730.31	3219.25	2696.5	0.537489	8.76923	182.248	1.27721	2.42631	2.54451	89.1864	2.26936	134.1
1	Control	1	1	6044.64	.	35.9375	2519.04	1720.8	1804.81	1.46388	.	.	.	.	.	.	.	299.8
1	Control	1	2	4177	.	46.5	2152.64	1640.32	384.041	1.31233	.	.	.	.	.	.	.	299.8
1	Control	1	3	4287.41	.	24.0625	2071.79	1212.97	1002.65	1.70804	.	.	.	.	.	.	.	299.8
1	Control	1	4	2833.11	.	32.8125	1713.17	456.25	663.691	3.75489	.	.	.	.	.	.	.	318.9
1	Control	2	1	4248.27	87.9055	25.875	1213.07	1283.53	1751.68	0.945105	.	.	.	.	.	.	.	93.7
1	Control	2	2	8695.22	113.344	27.125	1842.69	4409.33	2443.2	0.417906	.	.	.	.	.	.	.	105
1	Control	2	3	4739.96	109.846	24.5	1613.94	1439.02	1687	1.12156	.	.	.	.	.	.	.	114.9
1	Control	2	4	3914.66	176.223	31.625	1508.65	1500.05	905.969	1.00573	.	.	.	.	.	.	.	108.1
1	Control	3	1	5816.31	130.689	33.25	1847.57	2226.73	1742	0.829723	.	.	.	.	.	.	.	127.7
1	Control	3	2	4238.55	37.8557	47	2077.32	1772.27	388.958	1.17213	.	.	.	.	.	.	.	149.4
1	Control	3	3	3291.2	57.1299	33.8125	1635.86	1040.63	614.711	1.572	.	.	.	.	.	.	.	142.5
1	Control	3	4	2123.01	48.1265	23.75	1109.5	433.889	579.623	2.5571	.	.	.	.	.	.	.	156.1
1	Control	4	1	7626.25	78.3239	38.5625	2393.16	3150.49	2082.61	0.759615	.	.	.	.	.	.	.	232.6
1	Control	4	2	5912.97	18.9169	43.875	2307.54	2261.72	1343.71	1.02025	.	.	.	.	.	.	.	199.6
1	Control	4	3	6814.39	143.139	20.1875	1758.38	2255.65	2800.35	0.779545	.	.	.	.	.	.	.	204.4
1	Control	4	4	3218.04	87.7503	17.875	1130.95	846.188	1240.91	1.33652	.	.	.	.	.	.	.	178.5
1	Control	5	1	6446.65	116.946	34.4375	2300.19	2417.51	1728.95	0.95147	.	.	.	.	.	.	.	81.9
1	Control	5	2	7275.53	106.544	35.625	2112.92	3047.72	2114.89	0.693277	.	.	.	.	.	.	.	81.9
1	Control	5	3	8204.55	171.872	22.9375	2544.98	3129.35	2530.22	0.813259	.	.	.	.	.	.	.	134.1
1	Control	5	4	3801	104.551	19.625	1758.71	1111.8	930.489	1.58186	.	.	.	.	.	.	.	134.1
2	Fertilized	1	1	5025.76	.	42.0625	2904.88	1269.05	851.829	2.28902	.	.	.	.	.	.	.	381.4
2	Fertilized	1	2	4935.46	.	28.25	3051.31	1406.35	477.801	2.16967	.	.	.	.	.	.	.	392.9
2	Fertilized	1	3	3921.22	.	31.3125	2388.33	1232.43	300.461	1.93791	.	.	.	.	.	.	.	393.3
2	Fertilized	1	4	5934.82	.	49.25	4242.94	1466.63	225.259	2.89299	.	.	.	.	.	.	.	393.3
2	Fertilized	2	1	3806.83	13.121	32.875	1891.01	1023.62	892.2	1.84737	.	.	.	.	.	.	.	149.9
2	Fertilized	2	2	5294.21	34.3981	22.3125	2529.29	1445.3	1319.63	1.75001	.	.	.	.	.	.	.	242.3
2	Fertilized	2	3	3826	59.0833	22.25	2001.96	973.281	850.759	2.05692	.	.	.	.	.	.	.	255.1
2	Fertilized	2	4	4787	34.1798	39.625	1720.01	1471.48	1595.51	1.1689	.	.	.	.	.	.	.	280.6
2	Fertilized	3	1	5623.69	33.285	39	2848.92	1916.99	857.786	1.48614	.	.	.	.	.	.	.	212.6
2	Fertilized	3	2	5299.47	68.2188	28.875	2705.57	1511.97	1081.93	1.78943	.	.	.	.	.	.	.	108.7
2	Fertilized	3	3	4935.06	80.5631	29.5	2653.3	1335.69	946.072	1.98646	.	.	.	.	.	.	.	104.3
2	Fertilized	3	4	5400.99	64.6094	31.1875	2079.56	1491.13	1830.3	1.39462	.	.	.	.	.	.	.	123.3
2	Fertilized	4	1	8473.58	170.86	50.0625	3123.17	2907.92	2442.48	1.07402	.	.	.	.	.	.	.	114.5
2	Fertilized	4	2	4608.91	80.5374	23.9375	2674.98	955.589	978.342	2.7993	.	.	.	.	.	.	.	121.5
2	Fertilized	4	3	4735.6	74.2507	26.6875	2426.74	1147.65	1161.21	2.11452	.	.	.	.	.	.	.	113.3
2	Fertilized	4	4	2950.86	37.1907	26.5	886.339	885.158	1179.36	1.00133	.	.	.	.	.	.	.	79.6
2	Fertilized	5	1	5269.62	46.9319	28.1875	1012.55	991.378	3265.69	1.02135	.	.	.	.	.	.	.	33.4
2	Fertilized	5	2	3097.96	6.36534	19.75	806.269	425.303	1866.39	1.89575	.	.	.	.	.	.	.	26.4
2	Fertilized	5	3	2351.87	5.0817	17.5625	979.385	323.695	1048.79	3.02564	.	.	.	.	.	.	.	25.8
2	Fertilized	5	4	5769.71	47.8059	24.4375	1135.02	956.175	3678.52	1.18704	.	.	.	.	.	.	.	15
2	Mixed	1	1	4931.91	.	24.625	1734.91	1036.77	2077.79	1.67337	6.33333	82.4359	1.35652	1.53522	2.23223	77.0745	1.72048	381.4
2	Mixed	1	2	3119.74	.	15.9375	880.313	453.05	1704.15	1.94308	6.53846	82.2286	2.458	3.3992	3.11289	81.1591	2.52639	392.9
2	Mixed	1	3	4130.05	.	37.5	1257.22	705.384	1168.1	1.78232	16.375	999.344	1.50229	24.1876	31.6058	80.9569	25.5871	393.3
2	Mixed	1	4	5386.62	.	49	2143.51	1315.9	1734.89	1.62894	8.53846	192.322	1.05993	3.8682	5.72639	78.1312	4.4741	393.3
2	Mixed	2	1	2839.13	50.5806	19.5625	783.71	312.649	1523.15	2.50668	4.5	219.623	1.17257	7.73743	0.776905	75.9347	0.58994	149.9
2	Mixed	2	2	2171.37	26.5741	15	707.555	241.669	1109.69	2.92779	3.83333	112.459	0.887484	5.21331	1.22583	83.2427	1.02041	242.3
2	Mixed	2	3	4284.86	49.2069	32.875	1004.73	874.779	1294.42	1.14855	13.1875	1110.94	1.06292	26.8119	10.6256	74.5261	7.91887	255.1
2	Mixed	2	4	6055.98	124.551	43.5625	1589.29	2164.66	2186.52	0.734197	9.5625	115.513	1.40829	1.97835	1.77542	76.3462	1.35547	280.6
2	Mixed	3	1	3699.02	64.5598	25.1875	1149.93	542.954	1871.45	2.11791	7.54545	134.694	1.04834	3.70556	1.17578	74.0294	0.870422	212.6
2	Mixed	3	2	2842.54	28.6652	18.75	1282.26	741.529	659.155	1.72921	5.55556	159.596	0.807897	5.67606	0.592231	80.2418	0.475217	108.7
2	Mixed	3	3	7421.91	141.812	31.6875	1662.84	1772.1	2505.04	0.938346	14.125	1481.93	1.1157	19.9669	25.2183	75.3931	19.0128	104.3
2	Mixed	3	4	4078.66	44.0891	34.9375	941.855	1118.8	1862.34	0.841841	8.64286	155.656	1.40146	3.96756	1.47621	74.0374	1.09294	123.3
2	Mixed	4	1	2947.47	58.8317	17	1384.14	535.007	955.768	2.58714	4.11111	72.5612	1.04224	2.49374	0.995187	72.4838	0.721349	114.5
2	Mixed	4	2	1872.42	20.7663	15.625	765.552	394.404	697.393	1.94104	7.66667	15.0745	0.278081	1.01101	0.0323161	87.3663	0.0282334	121.5
2	Mixed	4	3	3952.16	49.6918	21.375	1357.52	725.365	886.84	1.87151	12.1875	982.427	0.741157	24.8597	11.5171	78.1708	9.00301	113.3
2	Mixed	4	4	2975.98	15.1275	21.3125	1416.76	552.269	786.956	2.56535	6.9375	219.991	0.997076	7.48664	0.974519	80.7381	0.786808	79.6
2	Mixed	5	1	3000.35	48.8778	19.6875	1266.94	457.5	1246.19	2.76927	2.77778	29.7226	0.659303	1.04568	0.461935	83.6968	0.386625	33.4
2	Mixed	5	2	1285.47	-7.37933	11	245.574	50.708	989.188	4.8429	0	0	0	0	0	88.9833	0	26.4
2	Mixed	5	3	2190.88	-6.18388	16.5	289.533	179.052	1601.11	1.61703	2.71429	121.193	0.722401	5.653	1.61775	85.017	1.37536	25.8
2	Mixed	5	4	3181.67	36.4336	21.125	411.521	266.604	2503.54	1.54357	2.8	0	0	0	0	80.5626	0	15
2	Control	1	1	4039.38	.	27.4375	1636.69	812.317	1590.37	2.01484	.	.	.	.	.	.	.	381.4
2	Control	1	2	4289.52	.	33.5625	2230.2	1091.65	967.677	2.04296	.	.	.	.	.	.	.	392.9
2	Control	1	3	5390.72	.	28.4375	2307.2	1056.11	2027.4	2.18462	.	.	.	.	.	.	.	393.3
2	Control	1	4	2113.24	.	15.6875	1187.46	372.264	553.523	3.18983	.	.	.	.	.	.	.	393.3
2	Control	2	1	5595.51	113.536	23.875	2449.02	1351.5	1794.99	1.81208	.	.	.	.	.	.	.	149.9
2	Control	2	2	4853.08	74.8072	25.4375	1047.27	1176.79	2629.01	0.889934	.	.	.	.	.	.	.	242.3
2	Control	2	3	4388.93	83.3988	22.875	1793.14	1153.5	1442.28	1.55452	.	.	.	.	.	.	.	255.1
2	Control	2	4	2407.41	25.5312	15.3125	1279.87	584.49	543.046	2.18973	.	.	.	.	.	.	.	280.6
2	Control	3	1	5039.07	67.7994	25.3125	1934.84	1225.05	1879.18	1.5794	.	.	.	.	.	.	.	212.6
2	Control	3	2	5469.01	67.6408	30.125	2489.69	1511.05	1468.27	1.64766	.	.	.	.	.	.	.	108.7
2	Control	3	3	4319.63	53.3726	23.25	2361.16	1400.05	558.419	1.68648	.	.	.	.	.	.	.	104.3
2	Control	3	4	1915.18	9.28028	18	954.639	281.905	678.641	3.38638	.	.	.	.	.	.	.	123.3
2	Control	4	1	4623.6	63.3554	24.875	2147.04	1152.92	1323.64	1.86226	.	.	.	.	.	.	.	114.5
2	Control	4	2	3065.04	31.5217	25.5625	1352.17	562.752	1150.12	2.40278	.	.	.	.	.	.	.	121.5
2	Control	4	3	3545.39	15.7001	20.875	1531.19	673.931	1340.27	2.27203	.	.	.	.	.	.	.	113.3
2	Control	4	4	3611.03	68.6928	14.25	1581.79	611.043	1418.2	2.58866	.	.	.	.	.	.	.	79.6
2	Control	5	1	2442	-6.61422	18.3125	558.313	322.525	1561.16	1.73107	.	.	.	.	.	.	.	33.4
2	Control	5	2	2261.13	28.5392	20.875	952.17	391.976	916.987	2.42915	.	.	.	.	.	.	.	26.4
2	Control	5	3	1810.23	-33.3774	13.1875	385.481	128.639	1296.11	2.99662	.	.	.	.	.	.	.	25.8
2	Control	5	4	892.541	-36.3182	10.25	215.488	102.972	574.082	2.09269	.	.	.	.	.	.	.	15
